# Supplementary material for: Evaluation of the marginal and internal gaps in 3D-printed interim crowns using different finish line detection methods: An in vitro study
Source: PLoS One. 2026 Jan 16;21(1):e0340793. doi: 10.1371/journal.pone.0340793 (PMC12810813; doi:10.1371/journal.pone.0340793)
Supplement: S1 File — (XLSX) [file pone.0340793.s001.xlsx]

## Sheet: Sheet2
Group	Internal gap	Marginal gap
A	57	68.13
	66.53	73.89
	53.63	72.64
	57.78	74.02
	63.74	89.3
	62.01	79.66
	61.87	74.88
	51.19	69.98
	54.81	68.2
B	56.7	84.87
	54.12	91.65
	62.81	81.57
	51.34	88.44
	62.55	67.47
	75.53	64.6
	78.69	78.06
	57.92	77.12
	76.24	76.41
C	71.22	89.93
	73.05	72.75
	73.01	87.08
	72.42	80.98
	66.18	83.34
	62.63	74.38
	60.99	80.66
	54.88	80.35
	60.08	88.23
D	85.98	128.44
	78.72	120.88
	65.46	114.23
	72.03	118.57
	78.91	94.74
	65.46	114.23
	81.17	123.3
	80.38	113.19
	94.79	122.15
